# Supplementary material for: Insights into the Photoelectrocatalytic Behavior of gCN-Based Anode Materials Supported on Ni Foams
Source: Nanomaterials (Basel). 2023 Mar 13;13(6):1035. doi: 10.3390/nano13061035 (PMC10057045; doi:10.3390/nano13061035)
Supplement: Supplementary file 1 [file nanomaterials-13-01035-s001.zip]

Archive with 1 entries (1 files):
- nanomaterials-2257165-supplementary.pdf
